# Supplementary material for: Viral metagenomic investigation of two Caribbean echinoderms, Diadema antillarum (Echinoidea) and Holothuria floridana (Holothuria)
Source: PeerJ. 2024 Nov 26;12:e18321. doi: 10.7717/peerj.18321 (PMC11606319; doi:10.7717/peerj.18321)
Supplement: Supplemental Information 3 [file peerj-12-18321-s003.fas]

>M_NODE_2934
GCGGGCTCAGTGACTAGTGCTGGCATGAGTTGTTGTCCCATCGGTTTACCATCCTCCGTA
GCCAACGAGCCGAGGGGTAGGTAAGATATCTGCCCATTGGTGCTCACTACATTTTGCTTG
AGTGAACAACCCAGTAAGTCAAACAACAATGGACCGTTAAAAGCGGCCTGGTCGGCGTCA
ACTTTATGTTGGCGTAATAACCGTTCCAGGTTGTTGATAACAAGGGGTCCATCTTTATGA
TTGGCTCTTTCCTGTAGGGCATTATATATCTTTCCGGTCAACTCAACGCTGTTCCACATT
CCGTTCTTAGCAATCGACAGCGCATCCGTCAAAGGGTCGTATAGGTAGTTTACCCAGTGT
TCTCCAATTTTCTGTCGCCATGTTTTCCTTTTGATAGGATTGATCTTAAAAGGCAATAAT
CGATGGTATGGATCATCGATGATGGCATACGGTGTAAATACTATAAACTTATGATATTCG
TCACCCGGAATATCCCGTTGCTCAATGTTATAAAGGATCC
>T_DN8130
GCTAGTTTGGCTAGTGAAGAAGCAACCGTCCGGGGCCGTATAGATAGTGTAAAGAACAAC
AAAGTCCCACCAAGGGTCTTCGAGAGTTATCTTGAAGACTTTACAAAGTGCTTGGTGCCG
GACTCAGGGATTGGAAGCCCACTAGATGTGGATGAAGTTAGACAGTTGCAGAACACACCG
CAACAGAAAGCTAGGTTTAAGGGCTGCTTGGGCTACTTGAGCGAGACTGTTGACAACAAG
CTTAAGAGCTTTGTCAAAGCGGAACCGTATAGTAGCATCAATGATCCTCGGAATATCACC
ACGATGGAACCAGCCCTAACCGTAATGTTGTCCAGATACTCACTGGCCTTTAAACAACAA
ATCCTAAAGAACGTACCTTGGTACGGCCCTGGTTTAACACCTAAAAAGACAGCACAAAC
>T_DN23041
TCTACATACCTGCTTGTTGCTTTGCAGCAATGCCGTTTAAGTATTGGACTGGCTCAATGA
AGTTTCGATTTCAGATAGTCAAGTCCGCTTATCATAAGGGCAGGATAAAGGTAGTGTACG
ATCCCAATTTTCTTGATTCCACAACCGAGTATAATGTGAACTTCTTAGAAGTCATTGATG
TGACTGAAAAGGATGATTTCACTATTACTATTGGTAATGGACAAGCACAAACACTACTAG
AGCACTTATCTGTTGGCGCAGATGGTGTGACCGAGGGTCATAGTACCTCCCGTTATAGTT
CTAAGGGGAAGGGAAATGGTGTTCTCGGTGTATATGTGGTTAACAAGCTCACTACGCCAA
ATGCAACAGCTGGAACTTCGGTTTCGGTGAATGTATATGTGAGTATGGGAGACGATTTTG
AGGTTTTTGTCCCCGACCATAGTTTTATGGATTTTGTACCTTTTCCACCTCCTGCTGCTG
CGGTTTTGTCACCGCAGGCCGATGATCTAGTTCTTGCGACACAGTCAACAGAACAGGATA
TTCAATCTGACCCCAATCAGCAGATAGATGGAGGAGATGAAACCGATAAGCCTTTACACC
CAAATGAGTGTCAACTAGGACCGACACT
>M_NODE_1047
CCCAGAAAAGTTCCTCTGGAATGCGCGGATTGACCCATGTCTATGGGCAGAATCCGGATC
CGGAATACAGACAGCGCACCACATACCTGCTTGTTGCTTTGCAGCAATGCCGTTTAAGTA
TTGGACTGGCTCAATGAAGTTTCGATTTCAGATAGTCAAGTCCGCTTATCATAAGGGCAG
GATAAAGGTAGTGTACGATCCCAATTTTCTTGATTCCACAACCGAGTATAATGTGAACTT
CTTAGAAGTCATTGATGTGACTGAAAAGGATGATTTCACTATTACTATTGGTAATGGACA
AGCACAAACACTACTAGAGCACTTATCTGTTGGCGCAGATGGTGTGACCGAGGGTCATAG
TACCTCCCGTTATAGTTCTAAGGGGAAGGGAAATGGTGTTCTCGGTGTATATGTGGTTAA
CAAGCTCACTACGCCAAATGCAACAGCTGGAACTTCGGTTTCGGTGAATGTATATGTGAG
TATGGGAGACGATTTTGAGGTTTTTGTCCCCGACCATAGTTTTATGGATTTTGTACCTTT
TCCACCTCCTGCTGCTGCGGTTTTGTCACCGCAGGCCGATGATCTAGTTCTTGCGACACA
GTCAACAGAACAGGATATTCAATCTGACC
>T_DN283
TTCTCTGCGCTGGCGAGGTAGACAAAAGTTTGTATTGTGATGAATTTGGTTCATAACGAA
ACAAAAGTTTACCTCTATGAAATTTGCTGCAAACAATCTCGAAACTTATCTTGATGTTGC
CCCTCCAATAATTGAAGGGACGAGCTGCAAATGCCAAAGCAGAATCTTGGTAAAAGTTGA
CGTTGCCACTACCTGAGCCAGGCATATCATCGAGGAAGACACCCATCATTGGAGAAATAC
CAGCTCTCCATAAAATGTCCGTCATCGCAACATCCGAATCTTTCCAGTCAAAAGATCCTA
TATATGACTTCTTCGCACAAAGCGTAGAAATAACC
>T_DN2641
TGTCTTTTGCGTCGATCGTAACCCGAGAGTCCTATTTGGCAACATTCCCATGGGAGCCTT
TTTCAAGCTCTGGGGATTTGCTATTTCAGATGAAGGTGACACCTCAATGTTTTGCAGCGG
ACACCGAGGATAATATTCACATGACTCCCTCTGCTATGATTGCGGCGATGTTTAAATACT
GGACAGGTTCTATGAAGATCAGGTTTAGCATTATAGCCAGCAAATATCATCGCGGTAGGT
TGAGAATTGTGTACGATCCTTACCGACAGGTTTCATCTGAGACCAACGTCAACAGGCAGT
ATATCTTAGATATTACCGAAGACAATGACTTTACCATAGATGTTGGTTGGGGTTCCAAGT
TTCCGTATTTACAAACGGAGAATATGGGTACTACCAACCCCATGTATACGGTGGGAGATT
TCTTGCCTGTTTCCGGAGAACCTTTGACTTATAATGGCACTTTGTCAGTTTATGTGCTTA
ATGAATTAGCTTCTCCGGGCCAAGAAGGTGGTGGAATTGAGGTTAATGTGCACACGGCAA
TGTGTACTGACTTCGACTTTCTGGACCCGACAGATCAGATCGTAGCCACTTTCAATCCCC
CAGCTGATGCTTCCAATGCGAACAATACGGGCTATCCCGTAGTTTCGTTAGACGGATCAG
TTGGGTTTCCAATCACTAGCACTTCCCTTGTCGATACGGCGGAACATGCCACTTTCACTC
CTCAGAGAACGGATGCCCCTGATGACTTTAACCAATATTTTGGTGAAGACATATCAGGAG
GGACTACGAATAGGAATGGATGTGCGTGTATCCAGGTCGTGGCGCATAAGAAGCCAGACG
CTAAAGGTTATGTACACTGTGGTATACAGTTGCATCGAAACGTTGATACCTCAAATACTC
AAGGATATTCACGAATCTATACGTTTTTGATTAGGATAGCAGGAGGGGCTGTTATAGCCT
CGACTACCAAAGTCATAACGAATGATCAAGTGGATTTTTCGTTTTCGTTGCCTGTGCCAT
ATGCTGCACTTGCCGATGGGGTCAATCAGTTAGAGTACGATGTTTATCCCGATTCACCTG
CTACGTCAGGCACAATTGGGTTGCAATGCACTACTGCTGTGACTTCTTATACCGCACCCC
TGGATCCTACGGTTGAATACGTTCTTGTTTATGGAACAGATGAACGCATTCAGCCGTTTG
GGGCTGCAACGTGGCAACCGGGACAAGGTTGGTTGATTGGAACGGGTGATTCATTGCAAG
TGAATATTGACAGAGATATTGCCAGTGAATACCCTCTCTATTATGCAGTGCAAAATGGAA
AGGGTGTACTCTCGGTACCTGGTGGTTTGATTAGTGGTTATGCCACTGGTCCCACAGATG
TTAATGTTTGCCGCGCAGCGAGTGTCTTGACACCAGACACTGCTATTGTGGTCACCCATT
CCTCGGGTGTGACGACTGGTTTCATGGGCGTATGGATACCAGTGCGTGGTTCTCCGATAG
AGACGCAATGCGTGGATATTGAACCACAATCTGAAGATAGCCCTTTAGACCACTCAGCAC
CTGAGTCAAATCCTGACGTGAGAGTAACTCCAGAAGTTCAACCGAACTACTTGAATTCAA
TTTGCGCAGGTGAGAGTGTGGTTTCTGTTCGCACTCTCCTCAAAAGGTACAACCCTGTAG
CCCAACCCCAAACACACAGCCAGATCGGAAGAGCACAC
>M_NODE_1602
GGCAGGTTCTATGAAGATCAGGTTTAGCATTATAGCCAGCAAATATCATCGCGGTAGGTT
GAGAATTGTGTACGATCCTTACCGACAGGTTTCATCTGAGACCAACGTCAACAGGCAGTA
TATCTTAGATATTACCGAAGACAATGACTTTACCATAGATGTTGGTTGGGGTTCCAAGTT
TCCGTATTTACAAACGGAGAATATGGGTACTACCAACCCCATGTATACGGTGGGAGATTT
CTTGCCTGTTTCCGGAGAACCTTTGACTTATAATGGCACTTTGTCAGTTTATGTGCTTAA
TGAATTAGCTTCTCCGGGCCAAGAAGGTGGTGGAATTGAGGTTAATGTGCACACGGCAAT
GTGTACTGACTTCGACTTTCTGGACCCGACAGATCAGATCGTAGCCACTTTCAATCCCCC
AGCTGATGCTTCCAATGCGAACAATACGGGCTATCCCGTAGTTTCGTTAGACGGATCAGT
TGGGTTTCCAATCACTAGCACTTCCC
>T_DN27102
TCTCTCTCCTGAGTCTCAGAACACGAAGGAACCTAGTGCTCCTATTCAGTATGACACAGA
AGATCTTGGACCGCCTATGCAGGACAATGCACTCATCAATAAAGTATTTACGGGAGAATC
GATTTTATCTTTCCGGACCTTATTGAAGCGTTATATGAGGCATGAGCGGATTTATCATAC
GAATGGTATTGCAAACACAGATGTGGCACGTTATAGTGGATCACGCAATATGATGCCATA
TTTTCGTGGCTATGTAAATGGTGCCATGCACAAAACTGCATTGAATGATAGTTATAACTA
TTGTAACACTTTGTTGTTACATTATGTTGTTAGTTGCTTTCAAGGTTGGCGTGGTTCCAT
AAGGAGGAAGTTGTTTTTTAATAATCCTTCTGTAGATGGGAATGTTGTATCCACACACGC
TTATGTGCAACGCGAACCCACTATATCAACTAATTCAGTTTATGCAGACAATATTGGGAG
AGAAACTTCACCTTCGAGCACAAATGTTGGATATTTTTCTCAAGTCTATAATCTCGATCC
TATTACGCGCACGAC
>M_NODE_3001
CAATGCACTCATCAATAAAGTATTTACGGGAGAATCGATTTTATCTTTCCGGACCTTATT
GAAGCGTTATATGAGGCATGAGCGGATTTATCATACGAATGGTATTGCAAACACAGATGT
GGCACGTTATAGTGGATCACGCAATATGATGCCATATTTTCGTGGCTATGTAAATGGTGC
CATGCACAAAACTGCATTGAATGATAGTTATAACTATTGTAACACTTTGTTGTTACATTA
TGTTGTTAGTTGCTTTCAAGGTTGGCGTGGTTCCATAAGGAGGAAGTTGTTTTTTAATAA
TCCTTCTGTAGATGGGAATGTTGTATCCACACACGCTTATGTGCAACGCGAACCCACTAT
ATCAACTAATTCAGTTTATGCAGACAATATTGGGAGAGAAACTTCACCTTCGAGCACAAA
TGTTGGATATTTTTCTCAAGTCTATAATCTCGATCCTATTACGCGCACGAC
>M_NODE_2733
TCTATGATGTTCAAGTGAATGTCTATGTTTCAGCTTGCGAAGACATGCAGTTCAGGAACC
CGTCCAATGCAATTGATCGTATTTCATACTTTCAGACGCCGGATGCCCAAATGGGTATGG
AACAAGAGACTCTTGGAGATACTCTTGGTTCTGCGGAATCCAACAAGCCAATGGCCCAAG
ATGTAGCAATGAAGGTCGCAGCACCTGAGCAAAGTCTTTCGGACCCCTATGATCACGTCT
TCTTTGGTGAATCAATCGTCTCCTTTCGAACTCTCCTTAAGAGAGTTAATCTATATACCT
TGGAGGGAATATTTTCCAACATTACAGGTAATGGATTCTTGCGATCGGTAAGACAAACGT
TTCCCCTTTACAAGGGATTCACAACGACAGGTGTAACACCCGTCACCGGTGGAAATTTCA
ATTATGTCAAGATGACTTTGATGAATTACCTCTCTCCTATGTACGTATGCAGACACGT
>T_DN5059
TACTGTATCCAACAACGCATGTTTTCTTTGGTGAAGAGATAGTGTCATTCCGTCAATGTC
TAAAACGATATAATAGACATTACACTGATCGCAAACAAGGTCTTTCGGGACCTATAGTGT
GGAAACGGACTTTTGAAACATTTCCATTCTACAGAGGATACGCTCCTGGAGCGATTACTC
AAGGATGGAATTATTGCAAAATGACACTTCTCAATTATCTCACACCCGCATATGTTGGAT
GGCGTGGTGGGTTGAGATATAAACTATTGGCCACAACTAATGGCTTTGATCCATCGGGCT
TTGTAACGAAGCGCGTTGGAGGTGTCTCCGGTGATTATAAATCAGAGATATCAGCCATAT
CACAACCATCAGATGATATAGCTCTGTGGTCAATAGATGTAATCACTGAACACACATGGG
ATGGCTGTATGACAACAGTCACTAGTCAGAACCCAGTGTGTGAAGTTGAATTACCATACC
AACTTTC
>T_DN1454
GGTTCTCGATTATTGCTATCTTACAGAGTATCCCTCTTGTGAGTGAGATGGCAGTTGGTA
TGAGAGTCGACACGGAAGAGTGGGCTGAACTTTATGCCTATTTGACAACAATTGGAGAGG
AAGGAGTGGCGCATCAGATCCTGGAAGGGGACTATAGTGGTTATGATCAACGTCAAACTA
GCCAAATGATCGGAGTGGCTGGCTATATTATTTTGACAATAGCTAGACATATCGGATTCG
ATGAGAAAACGTTGGTCAAGATGAACGCTTGGTTTAACGACCTAGCTAATCCACTTATCT
CCTATGCTGGGGTTCTGCTGACCTTCTTTGGTTTCAACCTCTCGGGGCATTTAGCAACGG
TAGTGGTGAATAGTCTAGTAAATTCGATGTTGTTTCGTATGGCATATTTCGACTACTACA
TTAAGGCTGGATACCACCCTTCACGACGACCCCC
>M_NODE_390
GGGTCGTCGTGAAGGGTGGTATCCAGCCTTAATGTAGTAGTCGAAATATGCCATACGAAA
CAACATCGAATTTACTAGACTATTCACCACTACCGTTGCTAAATGCCCCGAGAGGTTGAA
ACCAAAGAAGGTCAGCAGAACCCCAGCATAGGAGATAAGTGGATTAGCTAGGTCGTTAAA
CCAAGCGTTCATCTTGACCAACGTTTTCTCATCGAATCCGATATGTCTAGCTATTGTCAA
AATAATATAGCCAGCCACTCCGATCATTTGGCTAGTTTGACGTTGATCATAACCACTATA
GTCCCCTTCCAGGATCTGATGCGCCACTCCTTCCTCTCCAATTGTTGTCAAATAGGCATA
AAGTTCAGCCCACTCTTCCGTGTCGACTCTCATACCAACTGCCATCTCACTCACAAGAGG
GATACTCTGTAAGGTAGCAATAATCGGGAGAATCAACATACGACCCAACAAATTGAAAAG
GAAAGGCAACACCATGAAAATCCTTACCTTGGCTTTCCCAAATTTCGTCGGCTCATCCTT
GCAAGAAGTAGTGGCAATAGGATAAATACGCTGGCCAGCAGATAGAGTAGACTCCATTGT
CATCAACTCGGCTTGTAATTCCGGTTGTAACGTGTAAGTCAAATATCCATCTTCGGCTAC
GTGTTCATCCAAGTGCTTCTTTTTCTTGCCAGAAAGTCCAAAACCACTCGAAGTTTTCAG
ATTCATCTTCCGTATGAATCTGTTGCCGCGGATGCCATTAGAAT
>T_DN4683
TGTGCTCTTCCGATCTAGGTGTTGGGTGTGTTTGGTTCTTTGGTAATCCACATGCCCATA
TCCTCTATGGTCTCTTTGTCGAGGGGGCACCTTCTTCCTCCATCCTTGATTCCACGCTTG
AGGAAGGTAACTTCATCTATTGATCTGTAAGGCACTATATTTCCAGTCTTGGCTTCGTCT
GTGTATGTGTGACCTGTGGTAGCCATGACTTCTGTGAGTGTAATTTGATTAAACCAATTG
ATGATACGGCTAGAAACTCCAAGGATTGAGTCATCTCCGCAGAAGACACAGGACACATTT
TTGTCAAAGTCCATAAGGGTTTGAGCTGCACCTTCTTTCTTCTTGAGGATCAAGTAGCAA
TATCTGAATATGAACATGTTGTACATACAGTTAATCAATGTTGTTAGTGGGTTTCCTGAT
GGTTGGGAGTGGTTCAGAATGAACATGCTATCTCCCATAACTACTGTAGCATTCACTAGA
TATTCAAACAAGGTTTCCCTCACTCGAGCATTTTCTTCTCCATCACTGTACCACTTGTTA
ATTACTTTAGGGATTCTGTGTAAAATTTGACTGTTGAGTGAGCCATCAAAGTTACTGAAG
TCTCCTGCTATCACTGCGGGTTTGGATGTTATCTTTTTGTACAACTTCTGCCAATCAAGA
GAATAGGCATTGATGCCAAGTCCGATCTCATTCTCAATCCTGTTATCACAAACAAATTTT
ACATAGCTCAAAAAATACCGGCGGATTGCCAATGTCAACGCCACATTTCCTGCAGTGAAT
ACTCTGGTTTTACCTATGGCAACTTTTTCAAGACTACGTCGTTCATCTTTGAGTGATGCA
ATGAAAGCTCCTTCAGTTGGGTTGAATACTCCTTCTTTAGCCTGTTTCACAATGCACCAA
ACACACGG
>T_DN1167
GTGAGTTGGTTCCTTATATGGATTTTGATGACTTTGAATTCTTGAAAAGGAAATCATGTT
ATCATCCTAGACTTGGCGTTCATGTAGGAGCATTATCTGAGAGTTCGATTTTCAAGTCTT
TGCATTGCATTCTTGAGGGTGATTTGACACCACAAGAAGCAGCAGCAGAGAATATTGATT
CGGCTCTTAGAGAATGGTTCAATCATGGGGAGGCCAAGTATGAGTCGAGAAGACTCGAAA
TGCGAGAAATCGCGAAAAGAAATGGGATTGCACACATTTGTTCCGCACTTGATGTCAATT
ATGGCGAGAGAGTCGCTGAATGGCATGAAAAGTATGGAAGTGATGCAGACCTTACCAGGT
AGTGCTGGTAGCTACGGCAGAGCAAACACTTGTATATGTATTGGATACCGTAGAATTGAT
AGAGACATAATGTCATGTATATAGGCTTGCATGTATGAATGGGAGTGCCCTCGTGCACAA
CCCCTGTTTAGGGGAGGGAGTCCCACCCAACAATTTTGTCAACTGGCATGGGATTGAGCA
ATCCCATGACCATGTAAATAAATAGCTCACTACTAGGAATATATCAACTCAAACAGATAA
CAGATTTAATGTGATCTTGAATTCCAAACCC
>T_DN13959
TGGCGTTTTATAAACAACGCCTGCCCGGACACCCATACAAGCTTTTCGCAATATCTTATC
AAATTTTGCAGACATTTCGTCATTCAGCTTGATGCCATCTGGGTGCCTTTCTGTAGGCGC
TGGCTCGATAAAATCGTACTTCTTACCACTGTTTGGAAAACCGGCCGATGTGTGACGGGG
CATTGACTTTATACCTCCGCCATCGCCGTTCAAACAGTCCTCCATCGTCAATATGTGTAA
GTGTTTAAAATCCTCACACTTTTTGTATTTACGAATGAGATCACCAACTGCTAAATTTAA
ATGTCGCACGTTGATGTTGGTAACCTGGCGAGCCATACCCTTTAAGGCGTTCCTCTCTGG
AGACATATATTCTCCGTCCACTACTTTATGTGTAAAAATAGGTGGAACGAGTTCATGATG
ATACTCCTTCGGAAACTCTTTAAAGAATTGTTTTGCCAGTGGGTAATATTGGACTTTTGA
CTTACTAGTTCTCAACGAACCCCCTACAAGTGACCCATCGACCGCGATAGTTCCGCGATC
AGGTCCTGCAACGTAAGTCATGTGGTTATAATTGTTTAACGGAGCTATCTCTTGCTCCTC
CATTGCGTAGCTTTCATCGAAATCAACAGCACTAACAGGAGAAAGAATTAAATTCTTTTT
CTGCAGCGCCTTAATTCCTTTGTTGACTTCTAACATACTCAATGGGTGATGGCCAATTCT
ACCGTTCTTCATATCAGCACAACATGTTATACCATTCAAATGGTAATTACCTGCTAATTT
TGTAATGAACGGCGAACCACAAAGTCCGTGATAGGGGTTAGCAAAATTGCCTAAAAAGAC
ATCAGTGA
>T_DN30121
TACTGTGTTGGGTGTGTTTGGGTTTTGTTTTCAATGTTATGTTGGCAAATGTCTAGTAAT
GATTCATCCAGATATTTAGTGGGGGCTGTCATTTTAAGTCCATTTTTAACCAGAAGCTCT
GCTGAAGGCGTGAGCTTGGCTGGAGCTTTCTTTATGGGAAATGCTCCATAGAGCAGAGAT
TTTGAAAGGGAAGTGTGAACAGGGGAATTCACCCGCTGCACCACGCCTAGTGGAATGGTG
TTTGGGAGTGGGGATTCATCCAAGTTGGCTTTGAAATCTCCCTGCATGTCAGCCATAACT
GATTGTTGGTCAAAAGTTTTGATAGCTTCTTCCAACATCTCCTTTGTGATTGATTGAGCA
AAACCTATGTTCTCTTTAACTCTGCCTGCATTGTGAATGCCAATTATCTTGCCTTTAGCC
TGGGGGTTGACAACAAAGAGGGGGGCACCACAATCACCAGCAATGGTTGCTGAGTTGTAG
GAATAGTAATCTCTGACAAAGTTGGGGCTGTCATTTAGTCCTAGAATTTCTTTATCATGC
ACTTTGAAATTTGAAACTACTTCTGGATATTTCATGAAACTAGCTCCGCCATCATACAAT
TTAACCATCCTGCATGTTGAGTCTTAGC
>T_DN362
GTGTGGTGTGTTTGGTTCGTCGGGTAATAAGTCGACATGTACTTGTCGCCGGGGTTAATC
ATGACGCAATATTTCTTGAACGCATCAAGACTCTCAGCATCGTGTCTAATCTTTAAACCA
TTGGCTGCGAAAAACGCAAGTGCTTCGGCTATCCATGTGGATTTGCCGGTGCCGGGTTTG
CTATACAAAATCATATTAAATGGCATTGGTCTAGCTCCATACTCGGCACACCAAGAAAAC
ACCTGCATTTCGGCAACTTTTCTATAAAGTGGTGCAATAATTTGACGAACAGCTGGGTCT
TTTGGCTTAATCTTAGAATACTTATCATAACACGTTTGTAAATTCAAACGCCAGACAAAA
TCGTCGACGTGTCCGGGCTTCTTTCTCCCGAAATTATAACGTGAATGTTCGTATTTGATT
AACCAACGAGCACATTTAATCCAAGATCCTTCATCATCGCACGAGAAACTATCTCCCGAT
ACTCCGAAGTACACGGATTTAATTGCACTAATGATGCTTTTCATGCAGTCATGGATCATG
GTTGCTTGCTTCATACGACCTGGAAGTTTGTCAATCCTAATATCTTCGGTATTAATAATA
CCCAAGACACCGACCA
>T_DN423
AACTGTACCGTTTTTAAATATGGTATGGCCTATTTGAATCGACAGCGAATAACGGAAACA
TATAAGGAGCATGCTTGGATAGTTGCACAATTTTATTGCGCAAGTTTTGGCGCAGTGATG
ATTAGTGCATTACCACCTTTTACGAAAGTTGTATTGTGGACTGCTTTAACTGTTTTATGT
GCAGCTGTTTTCTTTCAGTTAATATCAGTTGTTCGTGATGAATATTTTGAGGAGTTACGA
CAGCAATGCACGCTTACGGAAACACAGCGAGTTTGGAAAGATGACATTGTAAAAGGAGTT
ACCACAGCCAGTGTTGCCCTTGGCACTATTTATTTGTTGAGTGTTGCATATAAGAAGTAT
TACCGCATGCAAACGCAGGGTTCGCTTGAACCTAAAACACCCGAGGATGTGGAAAAACGA
GAAACTGAAGTTAGTCCATGGTGTAATGTAGTGCAGCGGATGTTACCAATTTCGGAACGC
TCAAAATGTACCACTACATCAGAGTTGAAGAATGTTGTTGAAAAGAATTTGTTATATGCA
TCCATTCACATTAATGAAAAGGAAAATGCCATGATGAATTGTTTGGCTTTACGGTCCAAT
GTTATTTTGGTACCGGATCACTATTTTGATCATTATGGTAGTGAATTGAAATGCACGATG
CGGAAACGCAACCCCGAAACAAGTGGTGGAAAATTCACCGCTCGTTTACACCGTGGTGCT
TCATATTTAATACCAGAAACAGACATTAGAATGGTGTATTGTTCCAATGGAGGTAGTTTC
AAAGATTTGTTGGAATACTTTCCTTTAGAACATTGTCAGAAAACCCC
>T_DN43
AGGATTCTGTTGAGTTGCAATTTTCTTGATACAAGGCACGTTGTGGCGGTGGTTGCCGAA
CATAGTCCTCCTTCCGAATTTATCTGTAACAAAGACTTCCACATCGACATCTATCCTCCT
GTTAAAAGCTTCTGGTTCCTTGATACTAACCGGGGTGGGGTTATGATCATTGGTGGACAT
AAAAACAAAATGGGGATAAGCAAAGGTGTTTGACTTCTTTTCTACATCAGCCATATGAAG
TTGGTAAGATTCTCCGTTTGCAAGACGTATGATCTCCATGAACTCAACATTGGGTTTCTG
GGCAGAGTCAACCTGTTGGAAGGCATCATCGTACAGAATAATTTTCTTGTGAGTCTCATA
TCCATCCCAATACTCCATTTCGGCTTTTCGGGAATACACAACTTGATCATATGATGCTCC
TTCAAAGAACTCATCGCTAAGGTCTTTCACGAGTAGTTGCAGCATGTCTGACTTACCCAC
TCCGGGCAGTCC
>M_NODE_2506
GGCGGTATGAGTGGACCCGTTACCGTAATGGTAATGAGAAGAAAGGTTACGTTTCAGACG
ATTTGTGGCGCCGCAATTTAGCAACATGCTACGATAAGTATGACAAGGTTCTTTCTAAGG
ATCCCGCTGTTCGCAGTGTTATGACTCCTTTATACAAGAAAATTGCCGAAATGCGAATTA
TGTCGTGGTGTGCCGAATACGGTGCTCGTCCTCTTCCTTTTAACATCGGACTCTATAGCG
AACCAGGAACTGGTAAATCTACCTGGATTGCAGAGTCTCTTGCTTTCTTTGCTTTGAACG
GTTTGAAGGTTCGCCATGATGCTGAGAGTATTGATGCTTTCAAAGATTACATGGTAACCA
TTAACCAGGGAGATAAGTTTTTGTCTCCATACAATCCCTCGAAACATCTTGTAGTCGCTT
ACGATGAAGTTGGGTCGACGCGCGCAGATCGCGATACAAACATACCAAACACACCCAACA
CAGACT
